# Supplementary material for: Development of a loop-mediated isothermal amplification assay for the detection of Tilletia controversa based on genome comparison
Source: Sci Rep. 2021 Jun 2;11:11611. doi: 10.1038/s41598-021-91098-2 (PMC8172862; doi:10.1038/s41598-021-91098-2)
Supplement: Supplementary file 2 — Supplementary Information 2. [file 41598_2021_91098_MOESM2_ESM.xlsx]

## Sheet: Info
Development of a loop-mediated isothermal amplification assay for the detection of Tilletia controversa based on genome comparison
Somayyeh Sedaghatjoo1*, Monika K. Forster2, Ludwig Niessen3, Petr Karlovsky4, Berta Killermann2, Wolfgang Maier1
1 Julius Kühn Institute (JKI) – Federal Research Centre for Cultivated Plants, Institute for Epidemiology and Pathogen Diagnostics, Messeweg 11-12, 38104 Braunschweig, Germany
2 Institute for Crop Science and Plant Breeding, Bavarian State Research Center for Agriculture, Vöttinger Straße 38, 85354 Freising, Germany
3 Chair of Technical Microbiology, TUM School of Life Sciences, Technical University of Munich, Gregor-Mendel-Str. 4, 85454 Freising, Germany
4 Molecular Phytopathology and Mycotoxin Research, University of Goettingen, Grisebachstrasse 6, 37077 Goettingen, Germany
*Email of the corresponding author: s.sedaghatjoo@gmail.com

## Sheet: Read me
Supplementary Table S1 Heatmap of average nucleotide identity (ANI) among two closely related groups of T. caries, T. controversa, and T. laevis and and two species of T. indica and T. walkeri
Supplementary Table S2 Heatmap of alignment coverage (%) among two closely related groups of T. caries, T. controversa, and T. laevis and and two species of T. indica and T. walkeri
Supplementary Table S3 List of samples and isolates used in this study
Supplementary Table S4 Unique and conserved DNA segments identified by RUCS, when 21 and 27 Tilletia genomes were used
Supplementary Table S5 List of newly released and updated assemblies accession numbers
Supplementary Table S6 Common bunt-specific DNA segments identified by RUCS software and their predicted gene content

## Sheet: Table S1
Supplementary Table S1 Heatmap of average nucleotide identity (ANI) among two closely related groups of T. caries, T. controversa, and T. laevis and two species of T. indica and T. walkeri
		Tilletia caries					Tilletia controversa						Tilletia laevis		Tilleta indica						Tilletia walkeri
		AA11	AI	AO	AZH3	DAOM 238032	DAOM 236426	OA2	OL14	OR	OV	OW	L-19	LLFL	DAOM 236416	PSWKBGH _1	PSWKBGD _1_3	PSWKBGH _2	RAKB _UP_1	TiK_1	DAOM 236422
Tilletia caries	AA11	100	99.53	99.5552	99.5671	99.539	99.1092	99.1228	99.1745	99.2482	99.0998	99.1882	99.5856	99.5684
	AI	99.53	100	99.5525	99.5544	99.5335	99.1325	99.1613	99.1919	99.2492	99.0857	99.2158	99.5883	99.5923
	AO	99.5552	99.5525	100	99.5711	99.509	99.0766	99.1329	99.1837	99.2201	99.0861	99.1803	99.6235	99.6179
	AZH3	99.5671	99.5544	99.5711	100	99.5511	99.1317	99.1497	99.1882	99.27	99.1084	99.2014	99.5951	99.577
	DAOM 238032	99.539	99.5335	99.509	99.5511	100	99.1509	99.1194	99.142	99.2369	99.0627	99.1453	99.5482	99.5297
Tilletia controversa	DAOM 236426	99.1092	99.1325	99.0766	99.1317	99.1509	100	99.2465	99.2607	99.3825	99.2222	99.2976	99.1319	99.1432
	OA2	99.1228	99.1613	99.1329	99.1497	99.1194	99.2465	100	99.31	99.3622	99.2702	99.3377	99.1877	99.1626
	OL14	99.1745	99.1919	99.1837	99.1882	99.142	99.2607	99.31	100	99.4022	99.2884	99.3403	99.2531	99.2458
	OR	99.2482	99.2492	99.2201	99.27	99.2369	99.3825	99.3622	99.4022	100	99.3635	99.4107	99.3016	99.2757
	OV	99.0998	99.0857	99.0861	99.1084	99.0627	99.2222	99.2702	99.2884	99.3635	100	99.2791	99.139	99.1315
	OW	99.1882	99.2158	99.1803	99.2014	99.1453	99.2976	99.3377	99.3403	99.4107	99.2791	100	99.2139	99.2132
Tilletia laevis	L-19	99.5856	99.5883	99.6235	99.5951	99.5482	99.1319	99.1877	99.2531	99.3016	99.139	99.2139	100	99.6514
	LLFL	99.5684	99.5923	99.6179	99.577	99.5297	99.1432	99.1626	99.2458	99.2757	99.1315	99.2132	99.6514	100
Tilleta indica	DAOM 236416														100	96.5882	96.9269	96.6236	96.7438	96.905	94.3254
	PSWKBGH_1														96.5882	100	97.6623	96.6431	96.7399	96.7403	94.3002
	PSWKBGD_1_3														96.9269	97.6623	100	99.5748	96.9661	96.9527	94.4713
	PSWKBGH_2														96.6236	96.6431	99.5748	100	96.6714	96.681	94.2541
	RAKB_UP_1														96.7438	96.7399	96.9661	96.6714	100	99.989	94.3901
	TiK_1														96.905	96.7403	96.9527	96.681	99.989	100	94.3685
Tilletia walkeri	DAOM 236422														94.3254	94.3002	94.4713	94.2541	94.3901	94.3685	100
ANIm percentage among two group of Tilletia species calculated using Pyani with MUMmer aligner. The isolates and species are given as row and column labels. Colors change from 100% (green) to 99.1% (blue) in upper heatmap and from 100% (red) to 94.4%(green) among T. indica and T. walkeri.

## Sheet: Table S2
Supplementary Table S2 Heatmap of alignment coverage (%) among two closely related groups of T. caries, T. controversa, and T. laevis and two species of T. indica and T. walkeri
		Tilletia caries					Tilletia controversa						Tilletia laevis		Tilleta indica						Tilletia walkeri
		AA11	AI	AO	AZH3	DAOM 238032	DAOM 236426	OA2	OL14	OR	OV	OW	L-19	LLFL	DAOM 236416	PSWKBGH _1	PSWKBGD _1_3	PSWKBGH _2	RAKB _UP_1	TiK_1	DAOM 236422
Tilletia caries	AA11	100	97.1	94.7	97.5	92.1	88.7	93.3	92.3	95.8	89.3	92.2	95.6	95.4
	AI	96	100	93.5	95.9	90.8	88	92.8	91.1	95	88	91.6	94.2	94.1
	AO	97.9	97.7	100	98.2	93.9	90.7	94.2	94	97.2	91.2	93.5	97.6	97.4
	AZH3	97.9	97.3	95.4	100	92.1	88.7	93.3	92.3	95.4	89.5	92.5	95.5	95.7
	DAOM 238032	98.2	97.9	96.9	97.9	100	93.8	95.5	94.9	98.8	92.5	94.4	96.7	96.8
Tilletia controversa	DAOM 236426	97	97.2	95.8	96.5	96.1	100	98.4	97.3	100	96.2	98.3	96.2	96.1
	OA2	91.7	92.2	89.6	91.4	88	88.5	100	91.4	96.3	88.8	92.2	90.3	90.4
	OL14	94.4	94.1	92.9	94	90.9	91	95	100	96.8	92.6	94.6	93.6	93.5
	OR	60.5	60.6	59.4	60	58.5	58.3	61.9	59.8	100	57.5	60.2	59.2	60
	OV	95.2	94.8	94.1	95.1	92.4	93.9	96.4	96.6	97.2	100	96.2	94.5	94.6
	OW	93	93.3	91.2	92.9	89.2	90.7	94.6	93.4	96.1	91	100	92	92.1
Tilletia laevis	L-19	97.2	96.8	96	96.7	92.2	89.5	93.4	93.1	95.2	90	92.8	100	97.1
	LLFL	97	96.7	95.8	96.9	92.3	89.5	93.5	93.1	96.6	90.2	92.9	97.1	100
Tilleta indica	DAOM 236416														100	84.9	93.7	85.1	86	87.6	72.9
	PSWKBGH_1														68.8	100	83.4	72.3	71.2	70.6	59
	PSWKBGD_1_3														65.1	71.4	100	74.5	65.9	65.4	53.6
	PSWKBGH_2														69.5	72.8	87.5	100	70.5	70.3	57.9
	RAKB_UP_1														77.4	79	85.4	77.7	100	91.7	65.9
	TiK_1														83.6	83.1	89.9	82.2	97.2	100	69.6
Tilletia walkeri	DAOM 236422														91	90.8	96.3	88.5	91.5	91	100
Alignment coverage among two group of Tilletia species calculated using Pyani with MUMmer aligner. The isolates and species are given as row and column labels. Colors change from 100% (green) to 57.6% (blue) in upper heatmap and from 100% (red) to 53.7%(green) among T. indica and T. walkeri.

## Sheet: Table S3
Supplementary Table S3 List of samples and isolates used in this study
Number	Taxon	Sample number/Collection number	Year	Host	Geographic origin	Collector/Source	Voucher number
1	T. caries	5150903	2015	Triticum aestivum	France	G. Orgeur i
2	T. caries	18150622	2015	Triticum aestivum	France	G. Orgeur
3	T. caries	32150804	2015	Triticum aestivum	France	G. Orgeur
4	T. caries	35150921	2015	Triticum aestivum	France	G. Orgeur
5	T. caries	41150831	2015	Triticum aestivum	France	G. Orgeur
6	T. caries	43150918	2015	Triticum aestivum	France	G. Orgeur
7	T. caries	49150621	2015	Triticum aestivum	France	G. Orgeur
8	T. caries	49150722	2015	Triticum aestivum	France	G. Orgeur
9	T. caries	58150915	2015	Triticum aestivum	France	G. Orgeur
10	T. caries	61150720	2015	Triticum aestivum	France	G. Orgeur
11	T. caries	61151016	2015	Triticum aestivum	France	G. Orgeur
12	T. caries	77150804	2015	Triticum aestivum	France	G. Orgeur
13	T. caries	79150803	2015	Triticum aestivum	France	G. Orgeur
14	T. caries	89150818	2015	Triticum aestivum	France	G. Orgeur
15	T. caries	89150903	2015	Triticum aestivum	France	G. Orgeur
16	T. caries	26151001-1	2015	Triticum aestivum	France	G. Orgeur
17	T. caries	26151001-2	2015	Triticum aestivum	France	G. Orgeur
18	T. caries	26151001-4	2015	Triticum aestivum	France	G. Orgeur
19	T. caries	26151001-5	2015	Triticum aestivum	France	G. Orgeur
20	T. caries	AA10	2015	Triticum aestivum	Austria	A. E. Müllner	*
21	T. caries	AA11	2015	Triticum aestivum	Austria	A. E. Müllner	*CBS 144825
22	T. caries	AA12	2015	Triticum aestivum	Austria	A. E. Müllner	*
23	T. caries	AA7	2015	Triticum aestivum	Austria	A. E. Müllner	*
24	T. caries	AA8	2015	Triticum aestivum	Austria	A. E. Müllner	*
25	T. caries	AA9	2015	Triticum aestivum	Austria	A. E. Müllner	*
26	T. caries	AC	2015	Triticum aestivum	Germany	H. Spieß	*
27	T. caries	AD	2014	Triticum aestivum	Germany	S. Schumann	*
28	T. caries	AD1	-	Triticum aestivum	Denmark	A. Borgen
29	T. caries	AD2	-	Triticum aestivum	Denmark	A. Borgen
30	T. caries	AD3	2017	Triticum aestivum	Denmark	A. Borgen
31	T. caries	AD4	-	Triticum aestivum	Denmark	A. Borgen
32	T. caries	AD5	-	Triticum aestivum	Denmark	A. Borgen
33	T. caries	AD10	2017	Triticum aestivum	Denmark	A. Borgen
34	T. caries	AD119	-	Triticum aestivum	Denmark	A. Borgen
35	T. caries	AD341N	-	Triticum aestivum	Denmark	A. Borgen
36	T. caries	AD341R	-	Triticum aestivum	Denmark	A. Borgen
37	T. caries	ADG	2017	Triticum aestivum	Denmark	A. Borgen
38	T. caries	ADP	-	Triticum aestivum	Denmark	A. Borgen
39	T. caries	ADPS	-	Triticum aestivum	Denmark	A. Borgen
40	T. caries	AER	2016	Triticum aestivum	Germany	S. Weller	*
41	T. caries	AES	2016	Triticum aestivum	Germany	S. Weller	*
42	T. caries	AEZO	2016	Triticum spelta	Germany	S. Weller	*
43	T. caries	AGW	2016	Triticum aestivum	Germany	B. Schwab	*
44	T. caries	AHW	2016	Triticum aestivum	Germany	S. Weller, H. Eichinger	*
45	T. caries	AI	2015	Triticum durum	Italy	V. Weyermann	*CBS 145171
46	T. caries	AKW	2016	Triticum aestivum	Germany	S. Weller	*
47	T. caries	AL	2010	Triticum aestivum	Germany	H. Mitterer	*
48	T. caries	AL14	2014	Triticum aestivum	Germany	H. Mitterer	*
49	T. caries	AL15	2015	Triticum aestivum	Germany	H. Mitterer	*
50	T. caries	AL17	2017	Triticum aestivum	Germany	M. K. Forster
51	T. caries	ALA	2018	Triticum aestivum	Latvia	V. Strazdina
52	T. caries	ALI1	-	Triticum aestivum	Lithuania	A. Borgen
53	T. caries	ALI3	-	Triticum aestivum	Lithuania	A. Borgen
54	T. caries	AM	2016	Triticum aestivum	Austria	M. Weinhappel
55	T. caries	AN	2014	Triticum aestivum	Germany	R. Bauer	*
56	T. caries	AN15	2015	Triticum aestivum	Germany	R. Bauer	*
57	T. caries	AO	2014	Triticum aestivum	Germany	R. Bauer	*CBS 145172
58	T. caries	AOA	2016	Triticum aestivum	Germany	B. Schwab	*
59	T. caries	ARW	2016	Triticum aestivum	Germany	S. Weller	*
60	T. caries	AS	1977	Triticum aestivum	Switzerland	H. Zogg
61	T. caries	AS11	2011	Triticum aestivum	Switzerland	I. Bänziger
62	T. caries	AS14	2014	Triticum aestivum	Germany	B. Pölitz
63	T. caries	ASR	2014	Triticum aestivum	Switzerland	I. Bänziger
64	T. caries	ASW13	2013	Triticum aestivum	Switzerland	I. Bänziger
65	T. caries	AUN	-	Triticum aestivum	Germany	-	*
66	T. caries	AUO	-	Triticum aestivum	Germany	-	*
67	T. caries	AW	2014	Triticum aestivum	Germany	R. Bauer	*
68	T. caries	AZH1	2015	Triticum aestivum	Switzerland	V. Weyermann	*
69	T. caries	AZH2	2015	Triticum aestivum	Switzerland	V. Weyermann	*
70	T. caries	AZH3	2015	Triticum aestivum	Switzerland	V. Weyermann	*CBS 145166
71	T. caries	AZH4	2015	Triticum aestivum	Switzerland	V. Weyermann	*
72	T. caries	AZH5	2015	Triticum aestivum	Switzerland	V. Weyermann	*
73	T. caries	GD 1968	1998	Triticum aestivum	Romania	C. Gebhart
74	T. caries	GD 404	1933	Triticum aestivum	Latvia	V. Tumss
75	T. caries	GD 4420	1923	Triticum aestivum	Germany	H. Zillig
76	T. caries	GD 4425	1922	Triticum aestivum	Germany	H. Zillig
77	T. caries	GD 4421	1923	Triticum aestivum	Germany	H. Zillig
78	T. caries	GD 4427	1922	Triticum aestivum	Germany	H. Zillig
79	T. caries	GD 4431	1921	Triticum aestivum	-	M. Rotsweols
80	T. caries	T-1	1984	Triticum aestivum	USA	R. J. Metzger, J. A. Hoffmann
81	T. caries	T-15	1978	Triticum aestivum	USA	R. J. Metzger, J. A. Hoffmann
82	T. caries	T-19	-	Triticum aestivum	USA	R. J. Metzger, J. A. Hoffmann
83	T. caries	T-2	1989	Triticum aestivum	USA	R. J. Metzger, J. A. Hoffmann
84	T. caries	T-30	-	Triticum aestivum	USA	R. J. Metzger, J. A. Hoffmann
85	T. caries	T-33	-	Triticum aestivum	USA	R. J. Metzger
86	T. caries	T-34	-	Triticum aestivum	USA	R. J. Metzger
87	T. caries	V117	2005	Triticum aestivum	Czech Republic	V. Dumalasova
88	T. caries	V154	2012	Triticum aestivum	Czech Republic	V. Dumalasova
89	T. caries	V155	2007	Triticum aestivum	Czech Republic	V. Dumalasova
90	T. caries	V92	2003	Triticum aestivum	Czech Republic	V. Dumalasova
91	T. caries	V94	2004	Triticum aestivum	Czech Republic	V. Dumalasova
92	T. caries/T. laevis mixture	RU11	-	Triticum aestivum	Czech Republic	V. Dumalasova
93	T. cerebrina	GD 1713	1984	Deschampsia caespitosa	Finland	A. & W. Fuß
94	T. controversa	Vánky 528	1984	Triticum aestivum	Germany	H. & I. Scholz	HUV 11761/ WSP 69062
95	T. controversa	D-12	-	Triticum aestivum	USA	R. J. Metzger, J. A. Hoffmann
96	T. controversa	D-13	-	Triticum aestivum	USA	R. J. Metzger, J. A. Hoffmann
97	T. controversa	D-17	1999	Triticum aestivum	USA	R. J. Metzger, J. A. Hoffmann
98	T. controversa	D-18	-	Triticum aestivum	USA	B. J. Goates, R. J. Metzger
99	T. controversa	D-19	-	Triticum aestivum	Turkey	B. J. Goates, R. J. Metzger
100	T. controversa	D-3	-	Triticum aestivum	USA	R. J. Metzger, J. A. Hoffmann
101	T. controversa	D-4	-	Triticum aestivum	USA	R. J. Metzger, J. A. Hoffmann
102	T. controversa	D-7	1999	Triticum aestivum	USA	R. J. Metzger, J. A. Hoffmann
103	T. controversa	GD 1016	1980	Triticum sp.	Germany	-
104	T. controversa	GD 1951	1997	Triticum aestivum	Germany	G. Deml
105	T. controversa	GD 1952	1997	Triticum aestivum	Germany	G. Deml
106	T. controversa	GD 1953	1997	Triticum spelta	Germany	G. Deml
107	T. controversa	GD 1954	1997	Triticum spelta	Germany	G. Deml
108	T. controversa	GD 1955	1997	Triticum aestivum	Germany	G. Deml
109	T. controversa	OA1	2015	Triticum aestivum	Austria	A. E. Müllner	*
110	T. controversa	OA2	2015	Triticum aestivum	Austria	A. E. Müllner	*CBS 145169
111	T. controversa	OA3	2015	Triticum aestivum	Austria	A. E. Müllner	*
112	T. controversa	OA4	2015	Triticum aestivum	Austria	A. E. Müllner	*
113	T. controversa	OA5	2015	Triticum aestivum	Austria	A. E. Müllner	*
114	T. controversa	OA6	2015	Triticum aestivum	Austria	A. E. Müllner	*
115	T. controversa	OC1	2015	Triticum aestivum	Germany	H. Spieß	*
116	T. controversa	OC2	2015	Triticum aestivum	Germany	H. Spieß	*
117	T. controversa	OL	2013	Triticum aestivum	Germany	H. Mitterer	*
118	T. controversa	OL13	2000&2013 mix	Triticum aestivum	Germany	M. K. Forster
119	T. controversa	OL14	2014	Triticum aestivum	Germany	H. Mitterer	*CBS 145167
120	T. controversa	OL16	2016	Triticum aestivum	Germany	M. K. Forster	*
121	T. controversa	OMO	2016	Triticum spelta	Germany	R. Klügl	*
122	T. controversa	OR	2013	Triticum aestivum	Germany	R. Bauer	*CBS 144827
123	T. controversa	ORB	2016	Triticum aestivum	Germany	S. Weller	*
124	T. controversa	OST	2001	Triticum aestivum	Germany	W. Wenig
125	T. controversa	OUN	-	Triticum aestivum	Germany	-	*
126	T. controversa	OUO	-	Triticum aestivum	Germany	-	*
127	T. controversa	OV	2011	Triticum aestivum	Germany	R. Bauer	*CBS 145170
128	T. controversa	OW	2013	Triticum aestivum	Germany	R. Bauer	*CBS 145168
129	T. controversa	OW15	2015	Triticum aestivum	Germany	R. Bauer	*
130	T. controversa	OZH	1998	Triticum aestivum	Switzerland	I. Bänziger
131	T. controversa		1986	Elymus repens	Hungary	K. Vánky	HUV 12434
132	T. controversa	Vánky 2675	1982	Thinopyrum intermedium subsp. intermedium (Elymus hispidus)	Hungary	M. Juhász, K. Vánky	HUV 11040
133	T. holci	Vánky 765	1990	Holcus mollis	New Zealand	E. H. C McKenzie, K. Vánky	HUV 15067
134	T. indica	II7	2007	Triticum sp.	India	P. Chhuneja
135	T. indica	IM5	2005	Triticum sp.	Mexico	CIMMYT
136	T. indica	IM6	2006	Triticum sp.	Mexico	CIMMYT
137	T. laevis	5150826	2015	Triticum aestivum	France	G. Orgeur
138	T. laevis	GD 4402	1935	Triticum sp.	USA	G. L. Zundel
139	T. laevis	GD 683	1977	Triticum aestivum	Switzerland	H. Zogg
140	T. laevis	L-1	1990	Triticum aestivum	-	R. J. Metzger, J. A. Hoffmann
141	T. laevis	L-10	1990	Triticum aestivum	-	R. J. Metzger, J. A. Hoffmann
142	T. laevis	L-16	1984	Triticum aestivum	-	R. J. Metzger, J. A. Hoffmann
143	T. laevis	L-18	-	Triticum aestivum	-	R. J. Metzger
144	T. laevis	L-19	-	Triticum aestivum	-	R. J. Metzger	*CBS 145173
145	T. laevis	L-20	-	Triticum aestivum	Turkey	R. J. Metzger
146	T. laevis	L-21	-	Triticum aestivum	USA	R. J. Metzger	*
147	T. laevis	LCR	-	Triticum aestivum	Czech Republic	A. Borgen
148	T. laevis	LI-134	2018	Triticum aestivum	Iran	M. Kheirgoo
149	T. laevis	LI-137	2018	Triticum aestivum	Iran	M. Kheirgoo
150	T. laevis	LI-138	2018	Triticum aestivum	Iran	M. Kheirgoo
151	T. laevis	LI-139	2018	Triticum aestivum	Iran	M. Kheirgoo
152	T. laevis	LI-141	2018	Triticum aestivum	Iran	M. Kheirgoo
153	T. laevis	LI-142	2018	Triticum aestivum	Iran	M. Kheirgoo
154	T. laevis	LI-143	2018	Triticum aestivum	Iran	M. Kheirgoo
155	T. laevis	LLFL	2015	Triticum aestivum	Germany	R. Bauer	*CBS 144826
156	T. laevis	LLI2	-	Triticum aestivum	Lithuania	A. Borgen
157	T. laevis	LQ1	-	Triticum aestivum	Iraq	A. Borgen
158	T. laevis	LQ2	-	Triticum aestivum	Iraq	A. Borgen
159	T. laevis	LQ3	-	Triticum aestivum	Iraq	A. Borgen
160	T. laevis	LSW	-	Triticum aestivum	Sweden	A. Borgen
161	T. laevis	LT-1	-	Triticum aestivum	Turkey	A. Borgen
162	T. laevis	LT-2	-	Triticum aestivum	Turkey	A. Borgen
163	T. laevis	V61	1997	Triticum aestivum	Czech Republic	V. Dumalasova
164	T. laevis	Vánky 766	1988	Triticum aestivum	Iran	B. Pourjam	HUV 15003/ WSP 71300
165	T. laevis		1979	Triticum aestivum	Turkey	R. J. Metzger	WSP 73142
166	T. laevis		1979	Triticum aestivum	Turkey	R. J. Metzger	WSP 73143
167	T. laevis		1979	Triticum aestivum	Turkey	R. J. Metzger	WSP 73146
168	T. laevis		1979	Triticum aestivum	Turkey	R. J. Metzger	WSP 73148
169	T. laevis		1979	Triticum aestivum	Turkey	R. J. Metzger	WSP 73149
170	T. laevis		1979	Triticum aestivum	Turkey	R. J. Metzger	WSP 73150
171	T. laevis		1979	Triticum aestivum	Turkey	R. J. Metzger	WSP 73152
172	T. laevis		1979	Triticum aestivum	Turkey	R. J. Metzger	WSP 73155
173	T. laevis ii		1979	Triticum aestivum	Turkey	B. Metzger	WSP 73156
174	T. laevis		1979	Triticum carthlicum	Turkey	R. J. Metzger	WSP 73157
175	T. laevis		1979	Triticum durum	Turkey	R. J. Metzger	WSP 73145
176	T. laevis		1979	Triticum durum	Turkey	R. J. Metzger	WSP 73153
177	T. lolioli	Vánky 763	1990	Festuca orientalis (Loliolum subulatum)	Iran	D. Ershad, M. Abbasi, T. & K. Vánky	HUV 15065/ WSP 71305
178	T. menieri	Vánky 581	1985	Phalaris arundinacea	Germany	H. & I. Scholz	HUV 12681
179	T. olida		1983	Brachypodium pinnatum	Italy	T. & k. Vánky	HUV 12682
180	T. olida		1985	Brachypodium sylvaticum	Germany	G. Hirsch	HUV 11766
181	T. olida		1987	Brachypodium pinnatum	Germany	K. Vánky	HUV 20601
182	T. secalis	GD 1707	1984	Secale cereale	Germany	G. Deml
183	T. trabutii	Vánky 764	1990	Hordeum murinum ssp. glaucum	Iran	D. Ershad, H. Golzar, T. & K. Vánky	HUV 15036/ WSP 71299
184	Alternaria alternata		2017	Hordeum vulgare	Germany	P. Büttner
185	A. alternata	69505	1995	Triticum aestivum	Germany	W. Radtke
186	Alternaria sp.	72926	2016	Secalse cereale	Germany	P. Büttner
187	Aspergillus niger	71709	2001	Solanum tuberosum	Germany	M. Götz
188	Bipolaris sorokiniana	72924	2016	Triticum aestivum	Germany	P. Büttner
189	Boeremia exigua var. exigua	62040	-	Digitalis lanata	Germany	-
190	Botrytis cinerea	62086	-	Triticum aestivum	Germany	-
191	B. cinerea	72325	2016	Triticum aestivum	Germany	P. Büttner
192	Cladosporium fulvum	72927	2016	Triticum aestivum	Germany	P. Büttner
193	Fusarium acumulatum		-	-	-	A. Sisic
194	F. avenaceum		-	Pisum sativum	-	A. Sisic
195	F. culmorum	65219	-	Triticum durum	Germany	C. Kling
196	F. equiseti		-	Prunus dulcis	-	A. Sisic
197	F. graminearum	64967	1987	Triticum aestivum	Germany	C. Kling
198	F. oxysporum		-	Prunus dulcis	-	A. Sisic
199	F. poae	73010	2017	Hordeum vulgare	Germany	P. Büttner
200	F. sambusium		-	-	-	A. Sisic
201	F. sporotrichioides	72922	2016	Triticum aestivum	Germany	P. Büttner
202	F. tricinctum		-	Pisum sativum	-	A. Sisic
203	Magnaporthe oryzae	IPP0685	2008	Triticum aestivum	Bolivia	M. Kohli
204	Monographella nivali	72923	2016	Triticum aestivum	Germany	P. Büttner
205	Penicillium expansum	67687	1993	-	Germany	-
206	Penicillium sp.		2016	Glycine max	Germany	P. Büttner
207	Puccinia graminis f. sp. tritici		-	Triticum aestivum	-	-
208	P. recondita	77wxr	-	Triticum aestivum	-	-
209	P. striiformis var. striiformis		-	Triticum aestivum	-	-
210	Pyrenophora tritici-repentis	Asc-1	-	Triticum aestivum	Canada	L. Lamari
211	P. tritici-repentis	Asc203	-	Triticum aestivum	-	-
212	Rhizoctonia cerealis	64616	1985	Triticum aestivum	Germany	-
213	Sclerotinia sclerotiorum	73011	2016	Glycine max	Germany	P. Büttner
214	Septoria tritici	68366	-	Triticum aestivum	Germany	H. Mielke
215	Sporisorium sorghi		2008	-	Egypt	M. Moharam
216	Ustilago avenae		2012	Avena sativa	Scotland	M. McNeil
217	U. hordei		2010	-	Germany	K. J. Müller
218	U. maydis		-	-	-	-
219	U. nuda	42874	2017	Hordeum vulgare	Germany	M. K. Forster
220	U. nuda		2012	Hordeum vulgare	Switzerland	I. Bänziger
221	U. tritici		2009	-	Germany	K. J. Müller
222	U. tritici		2012	Triticum aestivum	Switzerland	I. Bänziger
223	Urocystis occulta		2012	-	Germany	Syngenta AG
CBS, Westerdijk Fungal Biodiversity Institute, Utrecht, The Netherlands; HUV (BRIP), Herbarium Ustilaginales Vánky, Queensland Plant Pathology Herbarium, Queensland, Australia; WSP, Washington State Plant Pathology Herbarium, Pullman, WA, USA
* single teliospore cultures produced in this study
i the samples received from G. Orgeur are part of Groupe d'Etude et de contrôle des Variétés Et des Semences (Beaucouzé cedex, France) sample collection
ii the sample was originally defined as T. caries by B. Metzger.

## Sheet: Table S4
Supplementary Table S4 Unique and conserved DNA segments identified by RUCS, when 21 and 27 Tilletia genomes were used
RUCS output using 21 Tilletia genomes
Target species	No of extracted regions	N50 (bp)	Longest extracted region (bp)
T. controversa	11135	61	6133
T. caries	235	39	116
T. laevis	228	39	215
T. caries/T. laevis	11884	52	6790
RUCS output using 27 Tilletia genomes
Target species	No of extracted regions	N50 (bp)	Longest extracted regions (bp)
T. controversa	10282	53	6134
T. caries	16	39	95
T. laevis	43	39	215
T. caries/T. laevis	10024	42	6790

## Sheet: Table S5
Supplementary Table S5 List of newly released and updated assemblies accession numbers
Taxon	Strain	Assembly accession numbers	Reference
T. caries	AA11 (CBS 144825)	GCA_905072865.1	Sedaghatjoo et al. under review
T. caries	AI (CBS 145171)	GCA_905068135.1	Sedaghatjoo et al. under review
T. caries	AO (CBS 145172)	GCA_905071735.1	Sedaghatjoo et al. under review
T. caries	AZH3 (CBS 145166)	GCA_905071745.1	Sedaghatjoo et al. under review
T. caries	DAOMC 238032	GCA_001645005.2*	Nguyen et al. 2019
T. controversa	DAOMC 236426	GCA_001645045.2*	Nguyen et al. 2019
T. controversa	DAOMC 238052	GCA_009428265.1	Nguyen et al. 2019
T. controversa	OA2 (CBS 145169)	GCA_905071725.1	Sedaghatjoo et al. under review
T. controversa	OL14 (CBS 145167)	GCA_905071785.1	Sedaghatjoo et al. under review
T. controversa	OR (CBS 144827)	GCA_905071765.1	Sedaghatjoo et al. under review
T. controversa	OV (CBS 145170)	GCA_905071775.1	Sedaghatjoo et al. under review
T. controversa	OW (CBS 145168)	GCA_905071705.1	Sedaghatjoo et al. under review
T. horrida	QB-1	GCA_001006505.1	Wang, et al. 2015
T. indica	DAOMC 236408	GCA_009428345.1	Nguyen et al. 2019
T. indica	DAOMC 236414	GCA_009428365.1	Nguyen et al. 2019
T. indica	DAOMC 236416	GCA_001645015.2*	Nguyen et al. 2019
T. indica	PSWKBGD_1_3	GCA_001689965.1	NA
T. indica	PSWKBGH_1	GCA_001689995.1	Sharma, et al. 2016
T. indica	PSWKBGH_2	GCA_001689945.1	Sharma, et al. 2016
T. indica	RAKB_UP_1	GCA_002220835.1	Gurjar, et al. 2019
T. indica	Tik_1	GCA_002997305.1	Kumar, et al. 2017, Kumar, et al. 2018
T. laevis	ATCC 42080	GCA_009428275.1	Nguyen et al. 2019
T. laevis	DAOMC 238040	GCA_009428285.1	Nguyen et al. 2019
T. laevis	L-19 (CBS 145173)	GCA_905071715.1	Sedaghatjoo et al. under review
T. laevis	LLFL (CBS 144826)	GCA_905071755.1	Sedaghatjoo et al. under review
T. walkeri	DAOMC 236422	GCA_001645055.2*	Nguyen et al. 2019
T. walkeri	DAOMC 238049	GCA_009428295.1	Nguyen et al. 2019
* The assemblies are updated versions of the assemblies used initially in the LAMP assay development.

## Sheet: Table S6
Supplementary Table S6 Common bunt-specific DNA segments identified by RUCS software and their predicted gene content
Number	Contig accession number	Start (bp)	End (bp)	Length (bp)	Gene ID	Position in the extracted DNA segment	Functional prediction
1	LWDD02000153.1	3904	10693	6790	A4X03_0g1772	Partially	Hypothetical protein
					A4X03_0g1770	Complete	Hypothetical protein
					A4X03_0g1771	Complete	Hypothetical protein
					A4X03_0g1769	Partially	Hypothetical protein
2	LWDD02000153.1	10751	16755	6005	A4X03_0g1772	Partially	Hypothetical protein
					A4X03_0g1773	Complete	Hypothetical protein
					A4X03_0g1774	Partially	Hypothetical protein
3	LWDD02000520.1	5494	9453	3960	A4X03_0g4074	Partially	Hypothetical protein
					A4X03_0g4076	Partially	Hypothetical protein
4	LWDD02000153.1	40	3902	3863	NA	Intergenic	NA
5	LWDD02002073.1	217	3686	3470	A4X03_0g7887	Complete	Hypothetical protein
					A4X03_0g7888	Partially	Hypothetical protein
6	LWDD02001289.1	812	4099	3288	A4X03_0g6555	Partially	Hypothetical protein
7	LWDD02001869.1	184	3133	2950	A4X03_0g7600	Complete	Hypothetical protein
8	LWDD02000790.1	371	3031	2661	A4X03_0g5184	Partially	Hypothetical protein
					A4X03_0g5185	Complete	Hypothetical protein
9	LWDD02002508.1	82	2523	2442	A4X03_0g8400	Complete	Hypothetical protein
10	LWDD02000253.1	37	2286	2250	A4X03_0g2549	Partially	Hypothetical protein
11	LWDD02001126.1	2678	4503	1826	A4X03_0g6179	Partially	Hypothetical protein

## Sheet: References
References
Nguyen, H. D. T., Sultana, T., Kesanakurti, P. & Hambleton, S. Genome sequencing and comparison of five Tilletia species to identify candidate genes for the detection of regulated species infecting wheat. IMA Fungus 10, doi:10.1186/s43008-019-0011-9 (2019)
Wang, N. et al. Draft Genome Sequence of the Rice Kernel Smut Tilletia horrida Strain QB-1. Genome Announc 3, e00621-00615, doi:10.1128/genomeA.00621-15 (2015).
Sharma, P. et al. Draft Genome Sequence of Two Monosporidial Lines of the Karnal Bunt Fungus Tilletia indica Mitra (PSWKBGH-1 and PSWKBGH-2). Genome Announc 4, e00928-00916, doi:10.1128/genomeA.00928-16 (2016).
Gurjar, M. S. et al. De novo genome sequencing and secretome analysis of Tilletia indica inciting Karnal bunt of wheat provides pathogenesis-related genes. 3 Biotech 9, 219, doi:10.1007/s13205-019-1743-3 (2019).
Kumar, A. et al. Draft genome sequence of Karnal bunt pathogen (Tilletia indica) of wheat provides insights into the pathogenic mechanisms of quarantined fungus. PLoS One 12, e0171323, doi:10.1371/journal.pone.0171323 (2017).
Kumar, A. et al. Improved Draft Genome Sequence of a Monoteliosporic Culture of the Karnal Bunt (Tilletia indica) Pathogen of Wheat. Genome Announc 6, e00015-00018, doi:10.1128/genomeA.00015-18 (2018).
